# Supplementary material for: Clinical syndromes linked to biallelic germline variants in MCM8 and MCM9
Source: HGG Adv. 2025 Jul 18;6(4):100480. doi: 10.1016/j.xhgg.2025.100480 (PMC12361757; doi:10.1016/j.xhgg.2025.100480)
Supplement: Data S1. DNA variant HGVS nomenclature verification [file mmc2.xlsx]

## Sheet: Sheet1
# Job ID:ef75857e-5354-4ba1-9ed0-72554d6ec6b1
# Metadata: variantvalidator_version: 2.2.1.dev734+ga70a50c, variantvalidator_hgvs_version: 2.2.0, vvta_version: vvta_2024_01, vvseqrepo_db: VV_SR_2024_01/master, vvdb_version: vvdb_2024_5, options: transcript|genomic|protein|refseqgene|lrg|vcf|gene_info|tx_name|alt_loci
Input	Warnings	Select transcript	HGVS_transcript	HGVS_intronic_chr_context	HGVS_intronic_rsg_context	HGVS_RefSeqGene	HGVS_LRG	HGVS_LRG_transcript	HGVS_Predicted_Protein	HGVS_Genomic_GRCh37	HGVS_Genomic_GRCh38	GRCh37_CHR	GRCh37_POS	GRCh37_ID	GRCh37_REF	GRCh37_ALT	GRCh38_CHR	GRCh38_POS	GRCh38_ID	GRCh38_REF	GRCh38_ALT	Gene_Symbol	HGNC_Gene_ID	Transcript_description	Alt_genomic_loci
NM_017696.3:c.1163C>A		MANE	NM_017696.3:c.1163C>A			NG_041822.1:g.83630C>A			NP_060166.2:p.(Thr388Asn)	NC_000006.11:g.119177696G>T	NC_000006.12:g.118856533G>T	6	119177696	.	G	T	6	118856533	.	G	T	MCM9	HGNC:21484	Homo sapiens minichromosome maintenance 9 homologous recombination repair factor (MCM9), transcript variant 1, mRNA
NM_017696.3:c.1291A>G		MANE	NM_017696.3:c.1291A>G			NG_041822.1:g.83758A>G			NP_060166.2:p.(Met431Val)	NC_000006.11:g.119177568T>C	NC_000006.12:g.118856405T>C	6	119177568	.	T	C	6	118856405	.	T	C	MCM9	HGNC:21484	Homo sapiens minichromosome maintenance 9 homologous recombination repair factor (MCM9), transcript variant 1, mRNA
NM_017696.3:c.1301A>C		MANE	NM_017696.3:c.1301A>C			NG_041822.1:g.83768A>C			NP_060166.2:p.(Gln434Pro)	NC_000006.11:g.119177558T>G	NC_000006.12:g.118856395T>G	6	119177558	.	T	G	6	118856395	.	T	G	MCM9	HGNC:21484	Homo sapiens minichromosome maintenance 9 homologous recombination repair factor (MCM9), transcript variant 1, mRNA
NM_017696.3:c.1330G>C		MANE	NM_017696.3:c.1330G>C			NG_041822.1:g.110917G>C			NP_060166.2:p.(Val444Leu)	NC_000006.11:g.119150409C>G	NC_000006.12:g.118829246C>G	6	119150409	.	C	G	6	118829246	.	C	G	MCM9	HGNC:21484	Homo sapiens minichromosome maintenance 9 homologous recombination repair factor (MCM9), transcript variant 1, mRNA
NM_017696.3:c.1423C>T		MANE	NM_017696.3:c.1423C>T			NG_041822.1:g.111010C>T			NP_060166.2:p.(Leu475Phe)	NC_000006.11:g.119150316G>A	NC_000006.12:g.118829153G>A	6	119150316	.	G	A	6	118829153	.	G	A	MCM9	HGNC:21484	Homo sapiens minichromosome maintenance 9 homologous recombination repair factor (MCM9), transcript variant 1, mRNA
NM_017696.3:c.1473dup		MANE	NM_017696.3:c.1473dup			NG_041822.1:g.111060dup			NP_060166.2:p.(Thr492TyrfsTer4)	NC_000006.11:g.119150266dup	NC_000006.12:g.118829103dup	6	119150265	.	T	TA	6	118829102	.	T	TA	MCM9	HGNC:21484	Homo sapiens minichromosome maintenance 9 homologous recombination repair factor (MCM9), transcript variant 1, mRNA
NM_017696.3:c.1483G>T		MANE	NM_017696.3:c.1483G>T			NG_041822.1:g.111070G>T			NP_060166.2:p.(Glu495Ter)	NC_000006.11:g.119150256C>A	NC_000006.12:g.118829093C>A	6	119150256	.	C	A	6	118829093	.	C	A	MCM9	HGNC:21484	Homo sapiens minichromosome maintenance 9 homologous recombination repair factor (MCM9), transcript variant 1, mRNA
NM_017696.3:c.1529-3C>A		MANE	NM_017696.3:c.1529-3C>A	NC_000006.12(NM_017696.3):c.1529-3C>A	NG_041822.1(NM_017696.3):c.1529-3C>A	NG_041822.1:g.112030C>A			NP_060166.2:p.?	NC_000006.11:g.119149296G>T	NC_000006.12:g.118828133G>T	6	119149296	.	G	T	6	118828133	.	G	T	MCM9	HGNC:21484	Homo sapiens minichromosome maintenance 9 homologous recombination repair factor (MCM9), transcript variant 1, mRNA
NM_017696.3:c.1642C>T		MANE	NM_017696.3:c.1642C>T			NG_041822.1:g.112146C>T			NP_060166.2:p.(Arg548Trp)	NC_000006.11:g.119149180G>A	NC_000006.12:g.118828017G>A	6	119149180	.	G	A	6	118828017	.	G	A	MCM9	HGNC:21484	Homo sapiens minichromosome maintenance 9 homologous recombination repair factor (MCM9), transcript variant 1, mRNA
NM_017696.3:c.1651C>T		MANE	NM_017696.3:c.1651C>T			NG_041822.1:g.112155C>T			NP_060166.2:p.(Gln551Ter)	NC_000006.11:g.119149171G>A	NC_000006.12:g.118828008G>A	6	119149171	.	G	A	6	118828008	.	G	A	MCM9	HGNC:21484	Homo sapiens minichromosome maintenance 9 homologous recombination repair factor (MCM9), transcript variant 1, mRNA
NM_017696.3:c.1720C>T		MANE	NM_017696.3:c.1720C>T			NG_041822.1:g.112224C>T			NP_060166.2:p.(Arg574Ter)	NC_000006.11:g.119149102G>A	NC_000006.12:g.118827939G>A	6	119149102	.	G	A	6	118827939	.	G	A	MCM9	HGNC:21484	Homo sapiens minichromosome maintenance 9 homologous recombination repair factor (MCM9), transcript variant 1, mRNA
NM_017696.3:c.1732+2T>C		MANE	NM_017696.3:c.1732+2T>C	NC_000006.12(NM_017696.3):c.1732+2T>C	NG_041822.1(NM_017696.3):c.1732+2T>C	NG_041822.1:g.112238T>C			NP_060166.2:p.?	NC_000006.11:g.119149088A>G	NC_000006.12:g.118827925A>G	6	119149088	.	A	G	6	118827925	.	A	G	MCM9	HGNC:21484	Homo sapiens minichromosome maintenance 9 homologous recombination repair factor (MCM9), transcript variant 1, mRNA
NM_017696.3:c.1784C>G		MANE	NM_017696.3:c.1784C>G			NG_041822.1:g.113350C>G			NP_060166.2:p.(Thr595Arg)	NC_000006.11:g.119147976G>C	NC_000006.12:g.118826813G>C	6	119147976	.	G	C	6	118826813	.	G	C	MCM9	HGNC:21484	Homo sapiens minichromosome maintenance 9 homologous recombination repair factor (MCM9), transcript variant 1, mRNA
NM_017696.3:c.1915C>G		MANE	NM_017696.3:c.1915C>G			NG_041822.1:g.113970C>G			NP_060166.2:p.(Leu639Val)	NC_000006.11:g.119147356G>C	NC_000006.12:g.118826193G>C	6	119147356	.	G	C	6	118826193	.	G	C	MCM9	HGNC:21484	Homo sapiens minichromosome maintenance 9 homologous recombination repair factor (MCM9), transcript variant 1, mRNA
NM_017696.3:c.1987dup		MANE	NM_017696.3:c.1987dup			NG_041822.1:g.123894dup			NP_060166.2:p.(Ser663PhefsTer36)	NC_000006.11:g.119137432dup	NC_000006.12:g.118816269dup	6	119137431	.	G	GA	6	118816268	.	G	GA	MCM9	HGNC:21484	Homo sapiens minichromosome maintenance 9 homologous recombination repair factor (MCM9), transcript variant 1, mRNA
NM_017696.3:c.2011G>T		MANE	NM_017696.3:c.2011G>T			NG_041822.1:g.123918G>T			NP_060166.2:p.(Glu671Ter)	NC_000006.11:g.119137408C>A	NC_000006.12:g.118816245C>A	6	119137408	.	C	A	6	118816245	.	C	A	MCM9	HGNC:21484	Homo sapiens minichromosome maintenance 9 homologous recombination repair factor (MCM9), transcript variant 1, mRNA
NM_017696.3:c.220C>T		MANE	NM_017696.3:c.220C>T			NG_041822.1:g.8659C>T			NP_060166.2:p.(Arg74Ter)	NC_000006.11:g.119252669G>A	NC_000006.12:g.118931504G>A	6	119252669	.	G	A	6	118931504	.	G	A	MCM9	HGNC:21484	Homo sapiens minichromosome maintenance 9 homologous recombination repair factor (MCM9), transcript variant 1, mRNA
NM_017696.3:c.2237_2238dup		MANE	NM_017696.3:c.2237_2238dup			NG_041822.1:g.124144_124145dup			NP_060166.2:p.(Phe747IlefsTer78)	NC_000006.11:g.119137181_119137182dup	NC_000006.12:g.118816018_118816019dup	6	119137180	.	A	AAT	6	118816017	.	A	AAT	MCM9	HGNC:21484	Homo sapiens minichromosome maintenance 9 homologous recombination repair factor (MCM9), transcript variant 1, mRNA
NM_017696.3:c.3425A>G		MANE	NM_017696.3:c.3425A>G			NG_041822.1:g.125332A>G			NP_060166.2:p.(Lys1142Arg)	NC_000006.11:g.119135994T>C	NC_000006.12:g.118814831T>C	6	119135994	.	T	C	6	118814831	.	T	C	MCM9	HGNC:21484	Homo sapiens minichromosome maintenance 9 homologous recombination repair factor (MCM9), transcript variant 1, mRNA
NM_017696.3:c.394C>T		MANE	NM_017696.3:c.394C>T			NG_041822.1:g.16125C>T			NP_060166.2:p.(Arg132Ter)	NC_000006.11:g.119245203G>A	NC_000006.12:g.118924038G>A	6	119245203	.	G	A	6	118924038	.	G	A	MCM9	HGNC:21484	Homo sapiens minichromosome maintenance 9 homologous recombination repair factor (MCM9), transcript variant 1, mRNA
NM_017696.3:c.427C>T		MANE	NM_017696.3:c.427C>T			NG_041822.1:g.16158C>T			NP_060166.2:p.(Arg143Trp)	NC_000006.11:g.119245170G>A	NC_000006.12:g.118924005G>A	6	119245170	.	G	A	6	118924005	.	G	A	MCM9	HGNC:21484	Homo sapiens minichromosome maintenance 9 homologous recombination repair factor (MCM9), transcript variant 1, mRNA
NM_017696.3:c.672_673delGGinsC		MANE	NM_017696.3:c.672_673delinsC			NG_041822.1:g.18127_18128delinsC			NP_060166.2:p.(Glu225LysfsTer4)	NC_000006.11:g.119243200_119243201delinsG	NC_000006.12:g.118922035_118922036delinsG	6	119243200	.	CC	G	6	118922035	.	CC	G	MCM9	HGNC:21484	Homo sapiens minichromosome maintenance 9 homologous recombination repair factor (MCM9), transcript variant 1, mRNA
NM_017696.3:c.672_673delinsC		MANE	NM_017696.3:c.672_673delinsC			NG_041822.1:g.18127_18128delinsC			NP_060166.2:p.(Glu225LysfsTer4)	NC_000006.11:g.119243200_119243201delinsG	NC_000006.12:g.118922035_118922036delinsG	6	119243200	.	CC	G	6	118922035	.	CC	G	MCM9	HGNC:21484	Homo sapiens minichromosome maintenance 9 homologous recombination repair factor (MCM9), transcript variant 1, mRNA
NM_017696.3:c.686T>G		MANE	NM_017696.3:c.686T>G			NG_041822.1:g.18141T>G			NP_060166.2:p.(Val229Gly)	NC_000006.11:g.119243187A>C	NC_000006.12:g.118922022A>C	6	119243187	.	A	C	6	118922022	.	A	C	MCM9	HGNC:21484	Homo sapiens minichromosome maintenance 9 homologous recombination repair factor (MCM9), transcript variant 1, mRNA
NM_017696.3:c.739C>T		MANE	NM_017696.3:c.739C>T			NG_041822.1:g.22437C>T			NP_060166.2:p.(Arg247Trp)	NC_000006.11:g.119238891G>A	NC_000006.12:g.118917726G>A	6	119238891	.	G	A	6	118917726	.	G	A	MCM9	HGNC:21484	Homo sapiens minichromosome maintenance 9 homologous recombination repair factor (MCM9), transcript variant 1, mRNA
NM_017696.3:c.820C>T		MANE	NM_017696.3:c.820C>T			NG_041822.1:g.22518C>T			NP_060166.2:p.(Gln274Ter)	NC_000006.11:g.119238810G>A	NC_000006.12:g.118917645G>A	6	119238810	.	G	A	6	118917645	.	G	A	MCM9	HGNC:21484	Homo sapiens minichromosome maintenance 9 homologous recombination repair factor (MCM9), transcript variant 1, mRNA
NM_017696.3:c.905-1G>T		MANE	NM_017696.3:c.905-1G>T	NC_000006.12(NM_017696.3):c.905-1G>T	NG_041822.1(NM_017696.3):c.905-1G>T	NG_041822.1:g.26742G>T			NP_060166.2:p.?	NC_000006.11:g.119234586C>A	NC_000006.12:g.118913421C>A	6	119234586	.	C	A	6	118913421	.	C	A	MCM9	HGNC:21484	Homo sapiens minichromosome maintenance 9 homologous recombination repair factor (MCM9), transcript variant 1, mRNA
NM_032485.6:c.1334G>A		MANE	NM_032485.6:c.1334G>A			NG_042869.2:g.27485G>A			NP_115874.3:p.(Arg445Gln)	NC_000020.10:g.5953781G>A	NC_000020.11:g.5973135G>A	20	5953781	.	G	A	20	5973135	.	G	A	MCM8	HGNC:16147	Homo sapiens minichromosome maintenance 8 homologous recombination repair factor (MCM8), transcript variant 1, mRNA
NM_032485.6:c.1445C>T		MANE	NM_032485.6:c.1445C>T			NG_042869.2:g.32275C>T			NP_115874.3:p.(Thr482Met)	NC_000020.10:g.5958571C>T	NC_000020.11:g.5977925C>T	20	5958571	.	C	T	20	5977925	.	C	T	MCM8	HGNC:16147	Homo sapiens minichromosome maintenance 8 homologous recombination repair factor (MCM8), transcript variant 1, mRNA
NM_032485.6:c.1470_1471insTA		MANE	NM_032485.6:c.1470_1471insTA			NG_042869.2:g.32300_32301insTA			NP_115874.3:p.(Leu491TyrfsTer88)	NC_000020.10:g.5958596_5958597insTA	NC_000020.11:g.5977950_5977951insTA	20	5958596	.	T	TTA	20	5977950	.	T	TTA	MCM8	HGNC:16147	Homo sapiens minichromosome maintenance 8 homologous recombination repair factor (MCM8), transcript variant 1, mRNA
NM_032485.6:c.1561G>A		MANE	NM_032485.6:c.1561G>A			NG_042869.2:g.37343G>A			NP_115874.3:p.(Asp521Asn)	NC_000020.10:g.5963639G>A	NC_000020.11:g.5982993G>A	20	5963639	.	G	A	20	5982993	.	G	A	MCM8	HGNC:16147	Homo sapiens minichromosome maintenance 8 homologous recombination repair factor (MCM8), transcript variant 1, mRNA
NM_032485.6:c.1577A>G		MANE	NM_032485.6:c.1577A>G			NG_042869.2:g.37359A>G			NP_115874.3:p.(Gln526Arg)	NC_000020.10:g.5963655A>G	NC_000020.11:g.5983009A>G	20	5963655	.	A	G	20	5983009	.	A	G	MCM8	HGNC:16147	Homo sapiens minichromosome maintenance 8 homologous recombination repair factor (MCM8), transcript variant 1, mRNA
NM_032485.6:c.1953+1G>C		MANE	NM_032485.6:c.1953+1G>C	NC_000020.11(NM_032485.6):c.1953+1G>C	NG_042869.2(NM_032485.6):c.1953+1G>C	NG_042869.2:g.39351G>C			NP_115874.3:p.?	NC_000020.10:g.5965647G>C	NC_000020.11:g.5985001G>C	20	5965647	.	G	C	20	5985001	.	G	C	MCM8	HGNC:16147	Homo sapiens minichromosome maintenance 8 homologous recombination repair factor (MCM8), transcript variant 1, mRNA
NM_032485.6:c.1954-1G>A		MANE	NM_032485.6:c.1954-1G>A	NC_000020.11(NM_032485.6):c.1954-1G>A	NG_042869.2(NM_032485.6):c.1954-1G>A	NG_042869.2:g.40271G>A			NP_115874.3:p.?	NC_000020.10:g.5966567G>A	NC_000020.11:g.5985921G>A	20	5966567	.	G	A	20	5985921	.	G	A	MCM8	HGNC:16147	Homo sapiens minichromosome maintenance 8 homologous recombination repair factor (MCM8), transcript variant 1, mRNA
NM_032485.6:c.2027A>T		MANE	NM_032485.6:c.2027A>T			NG_042869.2:g.40345A>T			NP_115874.3:p.(Tyr676Phe)	NC_000020.10:g.5966641A>T	NC_000020.11:g.5985995A>T	20	5966641	.	A	T	20	5985995	.	A	T	MCM8	HGNC:16147	Homo sapiens minichromosome maintenance 8 homologous recombination repair factor (MCM8), transcript variant 1, mRNA
NM_032485.6:c.2209G>A		MANE	NM_032485.6:c.2209G>A			NG_042869.2:g.41677G>A			NP_115874.3:p.(Ala737Thr)	NC_000020.10:g.5967973G>A	NC_000020.11:g.5987327G>A	20	5967973	.	G	A	20	5987327	.	G	A	MCM8	HGNC:16147	Homo sapiens minichromosome maintenance 8 homologous recombination repair factor (MCM8), transcript variant 1, mRNA
NM_032485.6:c.351_354del		MANE	NM_032485.6:c.351_354del			NG_042869.2:g.9466_9469del			NP_115874.3:p.(Lys118GlufsTer5)	NC_000020.10:g.5935762_5935765del	NC_000020.11:g.5955116_5955119del	20	5935755	.	TAGAA	T	20	5955109	.	TAGAA	T	MCM8	HGNC:16147	Homo sapiens minichromosome maintenance 8 homologous recombination repair factor (MCM8), transcript variant 1, mRNA
NM_032485.6:c.446C>G		MANE	NM_032485.6:c.446C>G			NG_042869.2:g.9561C>G			NP_115874.3:p.(Pro149Arg)	NC_000020.10:g.5935857C>G	NC_000020.11:g.5955211C>G	20	5935857	.	C	G	20	5955211	.	C	G	MCM8	HGNC:16147	Homo sapiens minichromosome maintenance 8 homologous recombination repair factor (MCM8), transcript variant 1, mRNA
NM_032485.6:c.482A>C		MANE	NM_032485.6:c.482A>C			NG_042869.2:g.9597A>C			NP_115874.3:p.(His161Pro)	NC_000020.10:g.5935893A>C	NC_000020.11:g.5955247A>C	20	5935893	.	A	C	20	5955247	.	A	C	MCM8	HGNC:16147	Homo sapiens minichromosome maintenance 8 homologous recombination repair factor (MCM8), transcript variant 1, mRNA
NM_032485.6:c.482A>G		MANE	NM_032485.6:c.482A>G			NG_042869.2:g.9597A>G			NP_115874.3:p.(His161Arg)	NC_000020.10:g.5935893A>G	NC_000020.11:g.5955247A>G	20	5935893	.	A	G	20	5955247	.	A	G	MCM8	HGNC:16147	Homo sapiens minichromosome maintenance 8 homologous recombination repair factor (MCM8), transcript variant 1, mRNA
NM_032485.6:c.692T>A		MANE	NM_032485.6:c.692T>A			NG_042869.2:g.12979T>A			NP_115874.3:p.(Ile231Lys)	NC_000020.10:g.5939275T>A	NC_000020.11:g.5958629T>A	20	5939275	.	T	A	20	5958629	.	T	A	MCM8	HGNC:16147	Homo sapiens minichromosome maintenance 8 homologous recombination repair factor (MCM8), transcript variant 1, mRNA
NM_032485.6:c.724T>C		MANE	NM_032485.6:c.724T>C			NG_042869.2:g.13011T>C			NP_115874.3:p.(Cys242Arg)	NC_000020.10:g.5939307T>C	NC_000020.11:g.5958661T>C	20	5939307	.	T	C	20	5958661	.	T	C	MCM8	HGNC:16147	Homo sapiens minichromosome maintenance 8 homologous recombination repair factor (MCM8), transcript variant 1, mRNA
NM_032485.6:c.832C>T		MANE	NM_032485.6:c.832C>T			NG_042869.2:g.17666C>T			NP_115874.3:p.(Arg278Cys)	NC_000020.10:g.5943962C>T	NC_000020.11:g.5963316C>T	20	5943962	.	C	T	20	5963316	.	C	T	MCM8	HGNC:16147	Homo sapiens minichromosome maintenance 8 homologous recombination repair factor (MCM8), transcript variant 1, mRNA
NM_032485.6:c.839C>G		MANE	NM_032485.6:c.839C>G			NG_042869.2:g.17673C>G			NP_115874.3:p.(Ser280Cys)	NC_000020.10:g.5943969C>G	NC_000020.11:g.5963323C>G	20	5943969	.	C	G	20	5963323	.	C	G	MCM8	HGNC:16147	Homo sapiens minichromosome maintenance 8 homologous recombination repair factor (MCM8), transcript variant 1, mRNA
NM_032485.6:c.876-1del		MANE	NM_032485.6:c.876-1del	NC_000020.11(NM_032485.6):c.876-1del	NG_042869.2(NM_032485.6):c.876-1del	NG_042869.2:g.21785del			NP_115874.3:p.?	NC_000020.10:g.5948081del	NC_000020.11:g.5967435del	20	5948080	.	AG	A	20	5967434	.	AG	A	MCM8	HGNC:16147	Homo sapiens minichromosome maintenance 8 homologous recombination repair factor (MCM8), transcript variant 1, mRNA
NM_032485.6:c.89A>C		MANE	NM_032485.6:c.89A>C			NG_042869.2:g.6454A>C			NP_115874.3:p.(Lys30Thr)	NC_000020.10:g.5932750A>C	NC_000020.11:g.5952104A>C	20	5932750	.	A	C	20	5952104	.	A	C	MCM8	HGNC:16147	Homo sapiens minichromosome maintenance 8 homologous recombination repair factor (MCM8), transcript variant 1, mRNA
NM_032485.6:c.925C>T		MANE	NM_032485.6:c.925C>T			NG_042869.2:g.21835C>T			NP_115874.3:p.(Arg309Ter)	NC_000020.10:g.5948131C>T	NC_000020.11:g.5967485C>T	20	5948131	.	C	T	20	5967485	.	C	T	MCM8	HGNC:16147	Homo sapiens minichromosome maintenance 8 homologous recombination repair factor (MCM8), transcript variant 1, mRNA
NM_032485.6:c.950A>T		MANE	NM_032485.6:c.950A>T			NG_042869.2:g.21860A>T			NP_115874.3:p.(His317Leu)	NC_000020.10:g.5948156A>T	NC_000020.11:g.5967510A>T	20	5948156	.	A	T	20	5967510	.	A	T	MCM8	HGNC:16147	Homo sapiens minichromosome maintenance 8 homologous recombination repair factor (MCM8), transcript variant 1, mRNA
